# Supplementary material for: ASH2L Aggravates Fibrosis and Inflammation through HIPK2 in High Glucose-Induced Glomerular Mesangial Cells
Source: Genes (Basel). 2022 Nov 29;13(12):2244. doi: 10.3390/genes13122244 (PMC9816940; doi:10.3390/genes13122244)
Supplement: Supplementary file 1 [file genes-13-02244-s001.zip]

Archive with 1 entries (1 files):
- genes-2009244-supplementary-1.pdf
